# Supplementary material for: The Prediction of miRNAs in SARS-CoV-2 Genomes: hsa-miR Databases Identify 7 Key miRs Linked to Host Responses and Virus Pathogenicity-Related KEGG Pathways Significant for Comorbidities
Source: Viruses. 2020 Jun 4;12(6):614. doi: 10.3390/v12060614 (PMC7354481; doi:10.3390/v12060614)
Supplement: Supplementary file 1 [file viruses-12-00614-s001.zip]

Archive with 8 entries (6 files):
- viruses-826604.suppl zip/
- viruses-826604.suppl zip/Suppl Table 2_Arisan et al 2020.xlsx
- viruses-826604.suppl zip/Suppl Table 3_Arisan et al 2020.docx
- viruses-826604.suppl zip/Supplementary Table 1_Arisan et al 2020.docx
- viruses-826604.suppl zip/__MACOSX/
- viruses-826604.suppl zip/__MACOSX/._Suppl Table 2_Arisan et al 2020.xlsx
- viruses-826604.suppl zip/__MACOSX/._Suppl Table 3_Arisan et al 2020.docx
- viruses-826604.suppl zip/__MACOSX/._Supplementary Table 1_Arisan et al 2020.docx
