# Supplementary material for: The Prediction of miRNAs in SARS-CoV-2 Genomes: hsa-miR Databases Identify 7 Key miRs Linked to Host Responses and Virus Pathogenicity-Related KEGG Pathways Significant for Comorbidities
Source: Viruses. 2020 Jun 4;12(6):614. doi: 10.3390/v12060614 (PMC7354481; doi:10.3390/v12060614)
Supplement: Supplementary file 1 [file viruses-12-00614-s001.zip › viruses-826604.suppl zip/Suppl Table 2_Arisan et al 2020.xlsx]

## Sheet: Suppl table 2
	Healthy	SARS-CoV-2	Healthy/SARS-CoV-2
NBN	914	455	2.00879
IFI44L	1144	550	2.08
CARD16	2200	1053	2.08927
HSH2D	140	67	2.08955
CHI3L2	556	266	2.09023
LBP	21	10	2.1
APBB1IP	122	58	2.10345
CD37	830	394	2.1066
FCGR1B	19	9	2.11111
IFITM1	5966	2819	2.11635
LGALS17A	17	8	2.125
ISG15	2740	1278	2.14397
TPSB2	1141	525	2.17333
TMEM154	83	38	2.18421
SYN1	94	43	2.18605
MARCKS	4384	1999	2.1931
HPR	11	5	2.2
ACVR1C	11	5	2.2
SIGLEC5	51	23	2.21739
MX1	2235	1007	2.21946
ZSWIM8-AS1	20	9	2.22222
GBP3	1125	506	2.22332
TOMM20L	9	4	2.25
MGC12916	34	15	2.26667
CSF3R	482	211	2.28436
SERPINB9	3165	1382	2.29016
TNF	266	116	2.2931
CEACAM1	894	389	2.2982
GCH1	1989	859	2.31548
TMEM71	153	66	2.31818
HIST2H2BC	7	3	2.33333
SLC35F3	7	3	2.33333
SLC25A21	7	3	2.33333
CACNG6	7	3	2.33333
VTRNA1-1	28	12	2.33333
GINS4	17	7	2.42857
HS3ST3A1	49	20	2.45
RBP4	135	55	2.45455
IL1R2	360	146	2.46575
CD53	2498	1008	2.47817
EPSTI1	1039	419	2.47971
SPRR2D	10	4	2.5
KLHL33	5	2	2.5
NOXRED1	5	2	2.5
DNAAF3	20	8	2.5
SEC14L4	5	2	2.5
ENPP6	10	4	2.5
HIST1H2AE	10	4	2.5
CDH17	5	2	2.5
ALDH3A1	113	45	2.51111
CCL19	278	110	2.52727
DNAAF1	71	28	2.53571
PROK2	196	77	2.54545
HBA1	578	226	2.55752
KLK10	180	70	2.57143
MUC5B	13	5	2.6
ZDHHC19	13	5	2.6
TYROBP	3263	1249	2.61249
RSAD2	2253	859	2.62282
TNFSF10	2230	850	2.62353
LAMP3	608	231	2.63203
HIST1H2BC	53	20	2.65
RNU11	24	9	2.66667
CYP4F11	16	6	2.66667
CD207	16	6	2.66667
KIAA0825	16	6	2.66667
PROB1	8	3	2.66667
MGAM	32	12	2.66667
IDO1	2079	777	2.67568
PSTPIP2	571	211	2.70616
BCDIN3D-AS1	11	4	2.75
FAM86JP	11	4	2.75
CD69	351	127	2.76378
CMPK2	273	98	2.78571
FGR	2705	969	2.79154
HIST2H2BE	441	157	2.80892
TREM1	1144	405	2.82469
SIGLEC6	17	6	2.83333
HGD	17	6	2.83333
IGF2BP3	17	6	2.83333
ACE2	34	12	2.83333
CKLF	37	13	2.84615
POPDC3	20	7	2.85714
DOK3	303	105	2.88571
ARRB2	1889	653	2.8928
TRIM38	1020	352	2.89773
BPI	35	12	2.91667
S100A9	11649	3974	2.9313
SPI1	695	236	2.94492
P2RY14	162	55	2.94545
CCL18	2894	973	2.97431
MED18	15	5	3
SLC44A5	3	1	3
IL20	9	3	3
USH1C	3	1	3
DRD2	6	2	3
CCDC38	6	2	3
LINC00520	12	4	3
GCNT3	9	3	3
MIR4523	3	1	3
EFNA2	3	1	3
CACNG7	3	1	3
SLC9A2	3	1	3
GRM7	3	1	3
CADPS	12	4	3
LINC00488	3	1	3
PLSCR2	6	2	3
VTRNA1-2	3	1	3
AGMO	12	4	3
PIP	6	2	3
GLIS3-AS1	3	1	3
ARX	3	1	3
LILRA1	58	19	3.05263
GNG2	701	229	3.06114
SP110	647	211	3.06635
CYP24A1	43	14	3.07143
CXCL11	981	318	3.08491
GLDN	96	31	3.09677
FGL2	289	93	3.10753
WNT7B	22	7	3.14286
C3AR1	525	166	3.16265
LCP2	2267	713	3.17952
OLIG1	16	5	3.2
NME8	16	5	3.2
CXCR2	157	49	3.20408
SAMSN1	1000	308	3.24675
SEZ6L2	26	8	3.25
SRRM3	13	4	3.25
PLAC8	395	120	3.29167
TROAP	10	3	3.33333
PGPEP1L	10	3	3.33333
CCDC148	10	3	3.33333
HSD17B13	10	3	3.33333
GBP1	4155	1242	3.34541
C1orf194	27	8	3.375
LINC00639	17	5	3.4
RNU4ATAC	24	7	3.42857
C15orf48	2175	634	3.4306
MCTP2	539	157	3.43312
GCA	1009	291	3.46735
CYP7B1	73	21	3.47619
TLR1	87	25	3.48
TRPM5	14	4	3.5
AMDHD1	14	4	3.5
PAX9	7	2	3.5
MDGA2	7	2	3.5
MILR1	28	8	3.5
OTX1	7	2	3.5
CXCL6	77	22	3.5
RTP4	205	58	3.53448
CLEC7A	269	76	3.53947
LCP1	4696	1318	3.56297
IFIT5	969	271	3.57565
C19orf66	1059	296	3.5777
TOP2A	36	10	3.6
EVI2B	822	228	3.60526
S100A11	15717	4352	3.61144
SAA2	62	17	3.64706
IFITM3	37082	10152	3.65268
DDX58	927	253	3.66403
TMEM52B	22	6	3.66667
MAP1LC3B2	11	3	3.66667
CCNA1	22	6	3.66667
GPR18	33	9	3.66667
FAM133B	11	3	3.66667
ARL5B	722	196	3.68367
S100P	459	123	3.73171
PCGF5	1364	364	3.74725
XIST	15	4	3.75
BLOC1S1	190	50	3.8
CCDC138	19	5	3.8
C8orf34	19	5	3.8
ZMYND12	23	6	3.83333
GNG5	4452	1160	3.83793
FLJ45513	27	7	3.85714
TNFSF14	211	54	3.90741
LST1	990	251	3.94422
RNF19B	2040	517	3.94584
BASP1	1848	468	3.94872
PIK3AP1	854	216	3.9537
FAM72A	8	2	4
HABP2	4	1	4
CNTN1	16	4	4
LOC100506388	16	4	4
ZNF497	8	2	4
LOC388813	20	5	4
HAVCR1	4	1	4
DPY19L2P3	4	1	4
SNORA5A	4	1	4
TRPA1	12	3	4
F8A1	44	11	4
RGL4	217	54	4.01852
PTK2B	1291	319	4.04702
LILRB2	292	72	4.05556
MROH8	33	8	4.125
DNAH7	25	6	4.16667
LY6G5C	63	15	4.2
MMRN1	585	139	4.20863
RGS4	85	20	4.25
HBA2	4596	1080	4.25556
RNASE6	120	28	4.28571
CA12	193	45	4.28889
KIFC2	43	10	4.3
PATL1	2638	613	4.30343
CCR1	389	90	4.32222
DNASE2B	39	9	4.33333
SYNPO2L	13	3	4.33333
SNORA53	13	3	4.33333
HES7	13	3	4.33333
KIF9-AS1	13	3	4.33333
CR1	61	14	4.35714
RAC2	2393	547	4.37477
VNN 2	228	52	4.38462
MDH1B	22	5	4.4
DBNDD1	40	9	4.44444
PCSK9	49	11	4.45455
CYP2J2	9	2	4.5
CNTN2	9	2	4.5
SNORD97	18	4	4.5
RASSF10	18	4	4.5
HRASLS2	27	6	4.5
MXRA5	177	39	4.53846
IL1A	1416	311	4.55305
GBP1P1	192	42	4.57143
FCGR2C	32	7	4.57143
UCP2	1470	319	4.60815
CNGB1	14	3	4.66667
SND1-IT1	14	3	4.66667
TRIM22	3016	642	4.69782
ABCC2	33	7	4.71429
LMNB1	670	142	4.71831
CYSLTR1	52	11	4.72727
SIGLEC7	71	15	4.73333
MSMB	19	4	4.75
NAALADL2	19	4	4.75
ACSL1	2934	617	4.75527
TNFAIP6	1313	275	4.77455
LOC729737	43	9	4.77778
CXCL17	1253	260	4.81923
ANXA2R	165	34	4.85294
VNN 3	73	15	4.86667
FAM8A1	543	111	4.89189
OASL	887	181	4.90055
SPAG6	59	12	4.91667
HERC6	609	122	4.9918
FAM43B	5	1	5
IL23R	5	1	5
GPR37L1	15	3	5
ASCL2	20	4	5
OR7E14P	20	4	5
ATP12A	15	3	5
SIX1	30	6	5
HBM	5	1	5
HRH4	5	1	5
NLRP12	30	6	5
FKBP1AP1	5	1	5
SNORA71B	5	1	5
SOX2-OT	10	2	5
TFAP2A	15	3	5
FBXO16	5	1	5
SNORA11	5	1	5
NUP62CL	10	2	5
STAT1	3648	715	5.1021
CTF1	46	9	5.11111
SNTN	41	8	5.125
FAM216B	36	7	5.14286
CCDC114	36	7	5.14286
FGG	150	29	5.17241
CDH2	26	5	5.2
SGPP2	94	18	5.22222
KLHDC7B	21	4	5.25
PDGFRL	63	12	5.25
C1QC	1282	244	5.2541
STEAP4	1575	298	5.28523
GPR65	259	49	5.28571
GBP4	3880	730	5.31507
LRRK2	288	54	5.33333
NOL4	16	3	5.33333
C20orf203	16	3	5.33333
SUMO1P1	16	3	5.33333
CSF2RB	914	171	5.34503
ALPL	1168	218	5.3578
LOC153684	43	8	5.375
TNIP3	356	66	5.39394
RBM11	27	5	5.4
CD38	65	12	5.41667
ARHGDIB	5070	935	5.42246
COX10-AS1	38	7	5.42857
GK	1026	188	5.45745
SUSD3	82	15	5.46667
FAS-AS1	33	6	5.5
SCARNA16	11	2	5.5
APOC1P1	11	2	5.5
CORIN	22	4	5.5
HIST1H3D	11	2	5.5
PNLDC1	11	2	5.5
ZC3HAV1	2171	394	5.51015
CYBB	977	177	5.51977
KRT23	50	9	5.55556
CDSN	39	7	5.57143
CD48	860	154	5.58442
SLAMF7	1089	194	5.6134
SLC26A4	45	8	5.625
SP140L	623	110	5.66364
LOC100505716	17	3	5.66667
VWA3B	17	3	5.66667
PDE11A	17	3	5.66667
NTNG2	51	9	5.66667
CTSE	962	169	5.69231
JUND	4285	746	5.74397
DMBT1	253	44	5.75
GABRB3	46	8	5.75
HCAR2	496	86	5.76744
SERPINA1	10179	1759	5.78681
C19orf38	110	19	5.78947
LGALS9	1813	312	5.8109
LTF	250	43	5.81395
GLRX	1884	324	5.81481
HELLS	41	7	5.85714
USP15	1805	307	5.87948
RAB8A	1792	303	5.91419
LYN	2386	399	5.97995
NHLH1	12	2	6
LRRC18	12	2	6
ZWINT	30	5	6
ANXA2P3	6	1	6
MTRNR2L8	6	1	6
GRIP1	18	3	6
MTUS2	6	1	6
NKX2-8	6	1	6
AMN	6	1	6
FCER2	12	2	6
CYP2B6	6	1	6
HIST1H2BH	6	1	6
CDCA2	6	1	6
UBE2L6	2753	458	6.01092
ABCC3	301	50	6.02
LCN2	1185	196	6.04592
ADRA2A	97	16	6.0625
FCAR	140	23	6.08696
PARP11	184	30	6.13333
CASP4	3963	643	6.1633
PELI1	2470	400	6.175
TAOK3	890	144	6.18056
FCGR2A	2453	396	6.19444
MNS1	31	5	6.2
SIGLEC12	31	5	6.2
PILRA	621	100	6.21
PLA2G7	466	75	6.21333
PADI4	106	17	6.23529
IL1B	21202	3394	6.24691
LRFN3	25	4	6.25
PHF11	1635	261	6.26437
PLBD1	504	80	6.3
COQ2	164	26	6.30769
MYOM3	19	3	6.33333
KLRC3	19	3	6.33333
LOC100268168	19	3	6.33333
TPP1	4130	652	6.33436
SNX10	779	122	6.38525
SAA1	168	26	6.46154
SPRYD4	162	25	6.48
CCL2	63721	9804	6.49949
FOLR3	26	4	6.5
CLECL1	26	4	6.5
KRT72	13	2	6.5
HERC2P3	13	2	6.5
QPCTL	13	2	6.5
LINC00299	13	2	6.5
RNU12	13	2	6.5
FGA	26	4	6.5
ANKRD55	13	2	6.5
EPHA7	13	2	6.5
CERS6	137	21	6.52381
FCGR1A	98	15	6.53333
XAF1	2311	353	6.54674
DTHD1	46	7	6.57143
CLEC5A	191	29	6.58621
DNAI1	33	5	6.6
BCL11A	53	8	6.625
MPV17	822	124	6.62903
MYO1H	20	3	6.66667
GABRP	20	3	6.66667
HLA-DRB5	3374	506	6.66798
MIER1	1187	178	6.66854
CXCL16	2522	377	6.68966
GLT1D1	94	14	6.71429
LINC00092	27	4	6.75
FCGR2B	284	42	6.7619
NFKBID	467	69	6.76812
DNASE1	34	5	6.8
GAS1	34	5	6.8
LMO2	1177	173	6.80347
IFI44	1906	280	6.80714
EVI2A	382	56	6.82143
ACTB	126108	18423	6.84514
LILRB3	332	48	6.91667
C20orf85	97	14	6.92857
LIPN	28	4	7
MS4A6E	7	1	7
ACRBP	42	6	7
CHGA	7	1	7
HERC2P7	7	1	7
CCPG1	210	30	7
CHST4	7	1	7
C17orf97	42	6	7
LOC339166	7	1	7
GRIN2D	7	1	7
LOC339803	14	2	7
KCNS1	7	1	7
MCHR1	14	2	7
ADM2	7	1	7
UGT2B15	7	1	7
VTRNA2-1	14	2	7
ELOVL2	14	2	7
SPDEF	7	1	7
MLXIPL	14	2	7
FBXO43	7	1	7
RECQL4	21	3	7
GRIN3A	7	1	7
RIBC1	28	4	7
GMFG	1805	257	7.02335
BIN2	417	59	7.0678
WDR78	71	10	7.1
POU2AF1	128	18	7.11111
CCDC113	64	9	7.11111
RNF175	64	9	7.11111
CYSTM1	4676	657	7.1172
PARP9	1649	231	7.13853
MMP25	136	19	7.15789
PTMS	1283	179	7.1676
TRIM21	1084	151	7.17881
LOC100507634	36	5	7.2
STX19	36	5	7.2
TAGAP	240	33	7.27273
TRMT10A	73	10	7.3
TNS4	22	3	7.33333
VSIG1	22	3	7.33333
DHRS9	103	14	7.35714
TMEM255A	37	5	7.4
COL9A2	52	7	7.42857
NFAM1	52	7	7.42857
CEACAM6	1400	188	7.44681
RNF149	1835	246	7.45935
ARHGEF16	30	4	7.5
IL12RB2	30	4	7.5
SLC5A8	15	2	7.5
TNFRSF17	15	2	7.5
LOC730183	15	2	7.5
IGF2BP1	15	2	7.5
NMI	630	84	7.5
LINC00654	15	2	7.5
KCNE1	60	8	7.5
RFPL3S	15	2	7.5
CAPN6	15	2	7.5
CEP19	53	7	7.57143
C4orf3	7755	1024	7.57324
HIST1H2BD	197	26	7.57692
IRF9	3018	397	7.60202
CHIT1	877	115	7.62609
SPATA18	107	14	7.64286
HBB	20762	2711	7.65843
BRCA2	23	3	7.66667
RNU6ATAC	23	3	7.66667
TENM1	23	3	7.66667
BCL3	3320	429	7.73893
SNORA48	62	8	7.75
STEAP1	272	35	7.77143
CAPZA1	4311	554	7.78159
SRBD1	195	25	7.8
STAT4	554	71	7.80282
IFIH1	1765	225	7.84444
IRF2	1517	193	7.8601
CD164	3778	480	7.87083
HCAR3	755	95	7.94737
RABGAP1L	719	90	7.98889
SCARNA21	24	3	8
FTH1P3	8	1	8
KIAA1755	40	5	8
PCDHGA10	8	1	8
C8orf37	24	3	8
MLANA	8	1	8
PCYT1B	16	2	8
NXT2	240	30	8
NCF1C	97	12	8.08333
LOC399715	65	8	8.125
RFX1	122	15	8.13333
ZNF385A	668	82	8.14634
PLXNC1	326	40	8.15
TLR8	82	10	8.2
NCAM2	33	4	8.25
ADH1C	33	4	8.25
CMC2	862	104	8.28846
XRN1	1287	155	8.30323
TP73	25	3	8.33333
AURKB	25	3	8.33333
PI4K2B	317	38	8.34211
RAB33B	192	23	8.34783
LPAR6	819	98	8.35714
LY86	117	14	8.35714
CACNA2D1	42	5	8.4
IFITM10	76	9	8.44444
ETV7	355	42	8.45238
PNRC1	8084	953	8.48269
FREM2	34	4	8.5
PYGO1	17	2	8.5
SF3A2	136	16	8.5
CCDC151	34	4	8.5
DCLK3	34	4	8.5
ZNF876P	34	4	8.5
FABP6	17	2	8.5
GPRIN1	17	2	8.5
LGSN	17	2	8.5
IQUB	17	2	8.5
TG	17	2	8.5
TLR4	767	90	8.52222
SPTLC2	1212	142	8.53521
SNX20	120	14	8.57143
RBM43	43	5	8.6
C4orf33	138	16	8.625
SMAP2	1942	225	8.63111
NEXN	511	59	8.66102
LOC100130992	26	3	8.66667
TIMM23	1040	120	8.66667
CERKL	26	3	8.66667
TNFSF8	156	18	8.66667
GATA1	26	3	8.66667
CYTIP	833	96	8.67708
TLE4	669	77	8.68831
ITGB3BP	87	10	8.7
SERPINE2	743	85	8.74118
FAM183A	35	4	8.75
SNORA26	35	4	8.75
PIM2	1097	125	8.776
PSAT1	44	5	8.8
KIAA1551	1003	113	8.87611
PDE4B	4645	521	8.91555
DCUN1D3	794	89	8.92135
BST1	134	15	8.93333
SLC39A8	2083	233	8.93991
MS4A7	846	94	9
HYPK	9	1	9
DPEP3	9	1	9
MGAT5B	9	1	9
LOXHD1	36	4	9
ANKRD24	9	1	9
LILRB5	81	9	9
CLCN2	63	7	9
TAPT1-AS1	18	2	9
PRR7-AS1	9	1	9
FUT7	9	1	9
POF1B	18	2	9
C5AR1	848	94	9.02128
DYNLT1	3016	332	9.08434
CXCL13	91	10	9.1
ITGB2-AS1	64	7	9.14286
SF3B4	1665	182	9.14835
RAB8B	2324	254	9.14961
CD74	50347	5494	9.164
HCK	1610	175	9.2
FOXRED2	46	5	9.2
SERF2	5949	645	9.22326
NLN	314	34	9.23529
TRHDE	37	4	9.25
BCAS1	37	4	9.25
MARCH1	148	16	9.25
TRIM5	620	67	9.25373
OLFM4	84	9	9.33333
HHLA2	28	3	9.33333
FRK	56	6	9.33333
AKR1C2	271	29	9.34483
MIR155HG	449	48	9.35417
RASGRP4	122	13	9.38462
AIF1	1062	113	9.39823
ANKRD9	47	5	9.4
YPEL3	1392	148	9.40541
ZNF81	66	7	9.42857
VKORC1L1	180	19	9.47368
GNRHR2	38	4	9.5
FGF14	57	6	9.5
UNC13A	57	6	9.5
SLC28A3	19	2	9.5
PEX11B	466	49	9.5102
DDX60	525	55	9.54545
FAM49B	1232	129	9.55039
SH3BGRL3	11245	1177	9.55395
PSMA4	2695	282	9.55674
TMEM92	48	5	9.6
CLEC1A	1333	138	9.65942
PDSS1	145	15	9.66667
L1CAM	29	3	9.66667
HPSE	126	13	9.69231
TNFRSF10C	97	10	9.7
CFL1	21608	2221	9.72895
IL18RAP	360	37	9.72973
CHRAC1	858	88	9.75
MIPOL1	98	10	9.8
EPGN	49	5	9.8
FGD4	364	37	9.83784
APOL6	2062	209	9.86603
SAT1	70237	7118	9.86752
NCF4	691	70	9.87143
CD4	1639	166	9.87349
ASPN	158	16	9.875
TOR1B	534	54	9.88889
STRN4	1132	114	9.92982
SOD2	91926	9241	9.94762
EPHA10	10	1	10
KIF14	10	1	10
EXO1	10	1	10
KAZALD1	20	2	10
CLDN10	10	1	10
ARID3A	80	8	10
SCN9A	30	3	10
LOC643387	10	1	10
MUC13	10	1	10
HCG4B	10	1	10
SNORD50A	10	1	10
ZNF703	20	2	10
PNPLA4	100	10	10
TMSB15B	30	3	10
FPR2	192	19	10.1053
MAP3K13	728	72	10.1111
RTN3	1862	184	10.1196
KHSRP	881	87	10.1264
MEFV	61	6	10.1667
FANCA	61	6	10.1667
NAMPT	27309	2686	10.1672
REPS2	235	23	10.2174
ABRACL	419	41	10.2195
SIGLEC1	92	9	10.2222
ARHGAP15	358	35	10.2286
NCAPG	41	4	10.25
MCTS1	708	69	10.2609
RGS13	72	7	10.2857
EFCAB1	72	7	10.2857
LOC646214	31	3	10.3333
ZNF816	62	6	10.3333
NME5	31	3	10.3333
WBP1	52	5	10.4
C8orf82	52	5	10.4
ITGAM	418	40	10.45
ANP32A	2489	238	10.458
PSENEN	1090	104	10.4808
UBE2F	504	48	10.5
SNORA13	21	2	10.5
SPATA24	21	2	10.5
SPAG1	189	18	10.5
EIF1B	2944	280	10.5143
ALPK1	316	30	10.5333
TLR2	1259	119	10.5798
NME1	709	67	10.5821
ASPRV1	53	5	10.6
CST7	944	89	10.6067
NCOA7	7069	666	10.6141
LSM 3	1116	105	10.6286
GNAQ	128	12	10.6667
CHMP5	2113	198	10.6717
C1orf162	1260	118	10.678
LITAF	12628	1182	10.6836
FKBP1A	12787	1195	10.7004
FBXL5	1458	136	10.7206
SLC8A1	161	15	10.7333
GPSM3	1213	113	10.7345
CAMK1G	204	19	10.7368
HP	129	12	10.75
XYLB	43	4	10.75
CBX4	269	25	10.76
FHL3	495	46	10.7609
ESR1	54	5	10.8
PPDPF	1802	166	10.8554
SCIMP	76	7	10.8571
IRF7	847	78	10.859
IFI30	9978	918	10.8693
MBTPS2	174	16	10.875
ZNF583	186	17	10.9412
KMO	252	23	10.9565
IQCK	263	24	10.9583
PDZD11	395	36	10.9722
RAB3B	11	1	11
SMG7-AS1	22	2	11
B4GALNT4	11	1	11
LUZP2	11	1	11
LRRC43	11	1	11
ADAMTSL5	33	3	11
CYP2A6	11	1	11
ATP1A3	11	1	11
LMOD3	22	2	11
SHOX2	11	1	11
PCDHGB5	44	4	11
RPL23P8	11	1	11
SPATC1	22	2	11
CTBS	343	31	11.0645
FAR2	356	32	11.125
STX11	2104	189	11.1323
ELL3	145	13	11.1538
DNAH14	67	6	11.1667
UNC93B1	335	30	11.1667
LOC100128398	56	5	11.2
PTPRC	1865	166	11.2349
USB1	1237	110	11.2455
IL20RA	90	8	11.25
STARD5	113	10	11.3
SPATA13	1233	109	11.3119
GTF2B	1326	117	11.3333
KRT5	34	3	11.3333
SNORA27	34	3	11.3333
RAB11B	1020	90	11.3333
HTR3C	34	3	11.3333
FAM81B	34	3	11.3333
LOC100130357	34	3	11.3333
DNAJC5B	34	3	11.3333
CRYAB	2971	262	11.3397
NCF2	1420	125	11.36
MAN1C1	148	13	11.3846
APLF	57	5	11.4
CMYA5	57	5	11.4
TET2	479	42	11.4048
SERP1	5992	525	11.4133
CCZ1	275	24	11.4583
LY6E	3198	279	11.4624
CDKL3	46	4	11.5
CXCR1	185	16	11.5625
ZSCAN16	81	7	11.5714
UBXN2B	373	32	11.6562
ULBP2	105	9	11.6667
MPEG1	187	16	11.6875
GEMIN2	164	14	11.7143
NOP10	3845	328	11.7226
TCFL5	94	8	11.75
HPGDS	235	20	11.75
SECTM1	941	80	11.7625
HIST1H2BK	1871	159	11.7673
ZC3H12A	4433	376	11.7899
PFN1	31310	2644	11.8419
SDCBP	12674	1070	11.8449
C5orf30	119	10	11.9
PRSS16	215	18	11.9444
PTCH2	36	3	12
SPRR2A	24	2	12
PCP4L1	24	2	12
FOLR2	168	14	12
PABPC3	12	1	12
SLC30A4	72	6	12
FBXL22	12	1	12
HS3ST3B1	60	5	12
GINS1	12	1	12
MYOZ2	12	1	12
TRIM31	12	1	12
SLC35F1	24	2	12
MAP7D2	12	1	12
GNLY	1970	164	12.0122
CTSC	2833	235	12.0553
MDK	651	54	12.0556
SCGB1A1	10508	871	12.0643
PSME3	3135	259	12.1042
TWIST2	158	13	12.1538
VPS45	487	40	12.175
CASP1	4667	382	12.2173
GMCL1	110	9	12.2222
C2CD4A	147	12	12.25
TMEM60	392	32	12.25
KDELR3	172	14	12.2857
DLGAP1-AS1	381	31	12.2903
GPNMB	1626	132	12.3182
TTTY14	37	3	12.3333
RNF24	272	22	12.3636
C20orf96	161	13	12.3846
CTSS	4739	382	12.4058
TRMT1L	298	24	12.4167
SLC9B2	574	46	12.4783
RP2	425	34	12.5
RPS6KA6	50	4	12.5
SLC18B1	201	16	12.5625
HLA-DPA1	11084	882	12.5669
ADAM1A	88	7	12.5714
VASP	3257	259	12.5753
WIPF1	1434	114	12.5789
FAIM2	38	3	12.6667
VPS9D1	152	12	12.6667
C1GALT1	393	31	12.6774
COL5A2	660	52	12.6923
HCST	432	34	12.7059
TTTY15	140	11	12.7273
HIST2H2AC	51	4	12.75
FAM13A-AS1	64	5	12.8
B2M	148146	11557	12.8187
NEAT1	21076	1644	12.82
TSPAN8	154	12	12.8333
ZNF100	77	6	12.8333
STK24	2952	230	12.8348
PIGR	1182	92	12.8478
ZNRF2	180	14	12.8571
DEFB1	90	7	12.8571
ALDH1A1	1508	117	12.8889
CISD2	361	28	12.8929
SOX9	129	10	12.9
CCDC71L	1600	124	12.9032
SFT2D1	1360	105	12.9524
SKA2	402	31	12.9677
BCL6	4622	356	12.9831
CD55	8091	623	12.9872
C1orf158	13	1	13
TCEANC2	65	5	13
ALG6	130	10	13
SPAG17	26	2	13
MKI67	39	3	13
AK7	39	3	13
ADAT1	104	8	13
ADCYAP1	13	1	13
SPIB	26	2	13
ERMN	39	3	13
CDCA7	26	2	13
APOBEC3F	117	9	13
CDHR4	26	2	13
CCNB1	78	6	13
SLC4A9	13	1	13
PTENP1	13	1	13
CACNA1F	13	1	13
HNRNPC	14796	1136	13.0246
SIAH2	666	51	13.0588
MYADM	3468	265	13.0868
MPZ	144	11	13.0909
MSMO1	892	68	13.1176
ADAM8	630	48	13.125
ATP7A	210	16	13.125
PLP2	2904	221	13.1403
HCLS1	1697	129	13.155
USP25	921	70	13.1571
C9orf116	79	6	13.1667
DHRS4-AS1	145	11	13.1818
ERI1	409	31	13.1935
ATP6V1C1	1531	116	13.1983
LOC100130476	66	5	13.2
YWHAZ	14788	1120	13.2036
G6PD	780	59	13.2203
ZDHHC13	159	12	13.25
CD209	53	4	13.25
TLR6	53	4	13.25
STAT2	2081	157	13.2548
MSR1	969	73	13.274
LGR4	93	7	13.2857
MS4A6A	493	37	13.3243
LOC100128593	40	3	13.3333
LILRA2	107	8	13.375
JAK3	1084	81	13.3827
CHCHD10	174	13	13.3846
SPOCK1	121	9	13.4444
COL5A1	808	60	13.4667
HSPA1A	16637	1235	13.4713
LYZ	4205	312	13.4776
THAP10	27	2	13.5
ACSM1	27	2	13.5
EID2B	54	4	13.5
DSCC1	27	2	13.5
PTCHD1	27	2	13.5
ZNF277	366	27	13.5556
EIF5AL1	163	12	13.5833
CD86	326	24	13.5833
NAGK	1183	87	13.5977
NQO1	1007	74	13.6081
C1QB	3894	286	13.6154
LYSMD2	395	29	13.6207
SMCHD1	1405	103	13.6408
RUNDC3B	82	6	13.6667
CFP	178	13	13.6923
CYP2S1	96	7	13.7143
ASH1L-AS1	55	4	13.75
DNAH10	55	4	13.75
ZNF720	220	16	13.75
ERH	3314	241	13.751
PSMD5	813	59	13.7797
VHL	262	19	13.7895
ZBTB8OS	597	43	13.8837
FCGR3A	1085	78	13.9103
FAM129A	1463	105	13.9333
SFTPA2	24331	1739	13.9914
ANKRD45	14	1	14
GPATCH2	140	10	14
BEST1	140	10	14
SNORD15A	14	1	14
GRAMD1B	28	2	14
FAM81A	14	1	14
OTOA	28	2	14
ADAM11	14	1	14
IRF2BP1	84	6	14
ZRANB3	28	2	14
SLC4A11	14	1	14
GHRL	28	2	14
SNORA6	14	1	14
SOX2	14	1	14
F2RL2	14	1	14
ZNF474	28	2	14
REEP2	14	1	14
DNM1	56	4	14
AOAH	337	24	14.0417
SUPT4H1	1068	76	14.0526
GSK3A	1060	75	14.1333
MTHFD2L	212	15	14.1333
SRR	99	7	14.1429
PAPPA	567	40	14.175
IL21R	71	5	14.2
LOC644656	57	4	14.25
HLA-A	78485	5506	14.2544
H3F3B	36780	2580	14.2558
CNTLN	157	11	14.2727
TP53	457	32	14.2812
MYD88	1590	111	14.3243
DBF4B	86	6	14.3333
ZNF793	43	3	14.3333
NCSTN	1334	93	14.3441
NAPA	2718	189	14.381
GMPR	259	18	14.3889
NRXN3	72	5	14.4
TPM4	20882	1446	14.4412
C11orf1	130	9	14.4444
NLRP3	217	15	14.4667
LIPA	1158	80	14.475
MYL12A	16731	1155	14.4857
AP1S2	942	65	14.4923
SMOC1	29	2	14.5
NSUN7	58	4	14.5
C9orf84	29	2	14.5
BTNL8	102	7	14.5714
HLA-DRB6	1647	113	14.5752
SNORA24	73	5	14.6
CYP51A1	1184	81	14.6173
RPAP2	234	16	14.625
C21orf91	351	24	14.625
GPR160	205	14	14.6429
PRRG4	132	9	14.6667
ZNF397	88	6	14.6667
PYGL	954	65	14.6769
GPC3	1145	78	14.6795
SERPINB8	1588	108	14.7037
BEX1	103	7	14.7143
MS4A14	118	8	14.75
IER5L	118	8	14.75
ZNF610	74	5	14.8
ZFAT	148	10	14.8
DDAH1	1370	92	14.8913
TDRD7	715	48	14.8958
FLOT1	7187	482	14.9108
FMR1	971	65	14.9385
SFR1	269	18	14.9444
PML	2489	166	14.994
LRRC38	15	1	15
SLC24A4	30	2	15
MPO	30	2	15
BIRC5	30	2	15
ZNF708	45	3	15
GALNT14	45	3	15
TPX2	30	2	15
ABCC13	15	1	15
PNPLA1	15	1	15
RAB23	210	14	15
TBX18	15	1	15
MIR223	30	2	15
GATA6	694	46	15.087
MIA3	1132	75	15.0933
VAV3	136	9	15.1111
HLA-B	115544	7642	15.1196
CPA3	1240	82	15.122
NFIX	303	20	15.15
ENKUR	91	6	15.1667
APOO	182	12	15.1667
MICB	531	35	15.1714
UCHL1	167	11	15.1818
APLP2	11044	727	15.1912
HELB	76	5	15.2
ARHGAP9	517	34	15.2059
C1S	5275	346	15.2457
KIAA1324	61	4	15.25
RALGPS2	122	8	15.25
GABARAP	8637	564	15.3138
SFTPA1	14917	973	15.3309
NFE2	138	9	15.3333
IRX3	92	6	15.3333
PCED1B-AS1	169	11	15.3636
DAZAP2	9561	622	15.3714
AP3S1	1384	90	15.3778
GIMAP4	1723	112	15.3839
RCBTB2	231	15	15.4
KCND1	77	5	15.4
ENPEP	185	12	15.4167
EMB	418	27	15.4815
MT1DP	31	2	15.5
CHSY3	31	2	15.5
MUC21	62	4	15.5
RAP2C	682	44	15.5
MLF 2	4498	290	15.5103
LYRM1	1118	72	15.5278
COL1A1	1312	84	15.619
ATG4C	125	8	15.625
SLC9A8	688	44	15.6364
C9orf135	47	3	15.6667
SEPT6	893	57	15.6667
SOD3	815	52	15.6731
RASGEF1B	330	21	15.7143
FTH1	189781	12072	15.7208
CCRL2	1196	76	15.7368
GK5	252	16	15.75
PI15	63	4	15.75
GPR155	142	9	15.7778
RAB25	584	37	15.7838
PAK1	600	38	15.7895
SLC16A7	300	19	15.7895
PTPRN2	253	16	15.8125
NUDT4	95	6	15.8333
SLX4	95	6	15.8333
LOC648987	95	6	15.8333
CPPED1	396	25	15.84
NEDD1	254	16	15.875
KCNE3	143	9	15.8889
YIPF1	525	33	15.9091
TNFAIP8	1528	96	15.9167
CDKN2A	191	12	15.9167
C17orf58	207	13	15.9231
IGSF9	16	1	16
TMEM241	128	8	16
NAT14	64	4	16
QPCT	176	11	16
TMEM169	16	1	16
SERPIND1	16	1	16
IMPG2	16	1	16
MYH15	16	1	16
RNF138P1	16	1	16
ZNF467	96	6	16
PRUNE2	160	10	16
COL4A6	64	4	16
WDFY3	914	57	16.0351
SOCS1	818	51	16.0392
KCNJ15	321	20	16.05
ARF3	3808	237	16.0675
NFIL3	3728	232	16.069
TMEM176B	1661	103	16.1262
FAM122C	113	7	16.1429
NHLRC2	210	13	16.1538
SMIM14	291	18	16.1667
GNAS	10868	672	16.1726
PDCD1LG2	761	47	16.1915
C12orf75	243	15	16.2
CTDNEP1	2417	149	16.2215
POLR2K	1379	85	16.2235
ZNF273	65	4	16.25
SEMA3A	130	8	16.25
HLA-DQA1	8392	516	16.2636
SLC48A1	668	41	16.2927
MCCC2	881	54	16.3148
ACTR3	7717	473	16.315
OLA1	1290	79	16.3291
EPHX3	49	3	16.3333
ZDHHC2	294	18	16.3333
FAM126B	327	20	16.35
IVNS1ABP	6393	390	16.3923
RGL1	951	58	16.3966
DOCK8	560	34	16.4706
TRAPPC1	1319	80	16.4875
GNB4	775	47	16.4894
OIP5-AS1	231	14	16.5
SIGLEC9	99	6	16.5
RRM2	99	6	16.5
PARP14	7081	427	16.5831
ZNF117	199	12	16.5833
CCDC74A	83	5	16.6
CFLAR	6451	388	16.6263
IRAK3	1879	113	16.6283
FAS	1647	99	16.6364
LRRC25	183	11	16.6364
RHBDD1	483	29	16.6552
MS4A4A	250	15	16.6667
PKIB	50	3	16.6667
SYAP1	1134	68	16.6765
DGUOK	1651	99	16.6768
CFB	2003	120	16.6917
SYNGAP1	384	23	16.6957
ZNF461	117	7	16.7143
VCPIP1	418	25	16.72
C4orf19	67	4	16.75
BRAF	335	20	16.75
FEM1C	1307	78	16.7564
ATP6V0C	2937	175	16.7829
DHODH	235	14	16.7857
CBLN3	84	5	16.8
KPNB1	4260	253	16.8379
NPC2	3486	207	16.8406
CMIP	2242	133	16.8571
API5	2108	125	16.864
EFHD2	2300	136	16.9118
LGALS3BP	2573	152	16.9276
PRKACB	322	19	16.9474
YWHAE	12649	746	16.9558
IL10	441	26	16.9615
IQGAP1	5904	348	16.9655
HTR1D	17	1	17
KRT6A	17	1	17
DLEU2	34	2	17
FLJ21408	34	2	17
APOBR	170	10	17
KCNAB3	34	2	17
SNORA21	34	2	17
TOB1-AS1	17	1	17
TINCR	85	5	17
PTGER1	17	1	17
CD177	51	3	17
ERBB4	34	2	17
RBPMS	2288	134	17.0746
NPL	410	24	17.0833
PSEN1	2293	134	17.1119
PI3	7081	413	17.1453
TMEM170B	103	6	17.1667
RGS19	395	23	17.1739
CPQ	687	40	17.175
DZIP1L	86	5	17.2
SCLT1	155	9	17.2222
RWDD4	293	17	17.2353
EPN1	466	27	17.2593
NLRC4	121	7	17.2857
SNX3	4437	256	17.332
BHMT2	52	3	17.3333
RIPK2	4684	270	17.3481
RNF167	1458	84	17.3571
IRS2	573	33	17.3636
IL18BP	2518	145	17.3655
SIX5	87	5	17.4
GALC	802	46	17.4348
VCAN	1553	89	17.4494
TRIM14	576	33	17.4545
METTL9	2531	145	17.4552
MASP2	70	4	17.5
LGALS4	35	2	17.5
ADAMTS13	35	2	17.5
PHACTR1	228	13	17.5385
SP2	579	33	17.5455
PARVG	474	27	17.5556
ZNF502	123	7	17.5714
UBE2W	914	52	17.5769
ZBTB33	475	27	17.5926
TMEM126B	722	41	17.6098
SCARA3	282	16	17.625
EPM2AIP1	706	40	17.65
TBC1D10B	724	41	17.6585
CACNG4	53	3	17.6667
NPHS1	53	3	17.6667
RBM47	795	45	17.6667
ZKSCAN3	53	3	17.6667
RSPH9	53	3	17.6667
WFDC2	1044	59	17.6949
APOD	956	54	17.7037
LILRB1	195	11	17.7273
RNF213	5230	295	17.7288
FAM49A	834	47	17.7447
PIFO	142	8	17.75
POU2F3	71	4	17.75
SEMA4A	1048	59	17.7627
NECAP1	1297	73	17.7671
S1PR5	89	5	17.8
APLP1	89	5	17.8
PPM1K	410	23	17.8261
CD80	107	6	17.8333
DTX3L	2072	116	17.8621
L3HYPDH	143	8	17.875
TMEM206	179	10	17.9
TMEM50A	3246	181	17.9337
SLC6A17	18	1	18
ACP6	126	7	18
TIRAP	72	4	18
CCDC144A	18	1	18
UNC80	18	1	18
SPTLC3	36	2	18
EEF1A2	18	1	18
ACPP	18	1	18
NUDT12	72	4	18
TPK1	126	7	18
FOXP3	36	2	18
MTF1	847	47	18.0213
DNAJC16	271	15	18.0667
SEC22B	2756	152	18.1316
HECTD3	673	37	18.1892
LAMP2	2075	114	18.2018
ARHGAP42	237	13	18.2308
ZNF776	237	13	18.2308
SYCP2	73	4	18.25
PPP1R11	2373	130	18.2538
STK17B	1169	64	18.2656
CCDC85A	183	10	18.3
CARD6	623	34	18.3235
EDARADD	55	3	18.3333
GPR132	165	9	18.3333
KIF23	55	3	18.3333
SLC12A2	404	22	18.3636
PSMG2	1306	71	18.3944
SLC22A15	92	5	18.4
PRR13	3386	184	18.4022
PCBD1	884	48	18.4167
LPXN	1364	74	18.4324
PSMB2	2920	158	18.481
REM2	37	2	18.5
LY75	74	4	18.5
ZNF311	37	2	18.5
RALB	3313	179	18.5084
GDF15	870	47	18.5106
SLPI	2973	160	18.5813
BBIP1	279	15	18.6
POGLUT1	372	20	18.6
PTP4A1	3906	210	18.6
COL3A1	1284	69	18.6087
SELE	4877	262	18.6145
EIF4E3	709	38	18.6579
KRTCAP2	2109	113	18.6637
ZNF682	56	3	18.6667
FAM185A	56	3	18.6667
CNN2	1998	107	18.6729
ARPC5	4782	256	18.6797
BBS1	430	23	18.6957
PRPS2	449	24	18.7083
SFTPB	14790	788	18.769
HERC3	357	19	18.7895
WDR5B	188	10	18.8
COL4A1	15202	807	18.8377
CIR1	942	50	18.84
FLRT2	132	7	18.8571
CCNK	660	35	18.8571
CANX	11805	622	18.9791
PAQR6	38	2	19
PLIN5	38	2	19
PODNL1	19	1	19
CEACAM4	19	1	19
SNORD33	19	1	19
ZNF677	57	3	19
SFMBT1	266	14	19
HDAC9	133	7	19
CAPZB	5979	314	19.0414
GUF1	382	20	19.1
SUPT3H	191	10	19.1
C11orf74	153	8	19.125
CADM4	153	8	19.125
RILPL1	287	15	19.1333
PTEN	2011	105	19.1524
TPSAB1	2513	131	19.1832
CHD1	2015	105	19.1905
CD274	9246	481	19.2225
CTSW	250	13	19.2308
MCTP1	500	26	19.2308
TRIP6	866	45	19.2444
ZNF154	77	4	19.25
MLKL	1888	98	19.2653
HNRNPUL1	3239	168	19.2798
DMXL2	617	32	19.2812
NFE2L3	328	17	19.2941
TDRD6	58	3	19.3333
ZFP3	155	8	19.375
PPM1H	97	5	19.4
EFHD1	350	18	19.4444
SLC44A4	214	11	19.4545
DUSP2	584	30	19.4667
RABIF	331	17	19.4706
TIFA	1091	56	19.4821
PDE6D	565	29	19.4828
CD5L	39	2	19.5
TRUB1	78	4	19.5
GABPB1-AS1	78	4	19.5
FUT3	78	4	19.5
C19orf44	78	4	19.5
PPP1R3D	137	7	19.5714
TMEM108	137	7	19.5714
PCBP2	7262	371	19.5741
LSM 1	902	46	19.6087
STAU2	412	21	19.619
HLA-C	70947	3614	19.6312
PRG4	59	3	19.6667
PTPRCAP	295	15	19.6667
TMEM97	276	14	19.7143
AMN1	217	11	19.7273
CHURC1	612	31	19.7419
KLHDC1	79	4	19.75
ASPHD2	79	4	19.75
DYSF	2035	103	19.7573
VPS29	1364	69	19.7681
C1RL	475	24	19.7917
PTX3	2930	148	19.7973
STOM	17087	863	19.7995
MRPS33	337	17	19.8235
EPDR1	318	16	19.875
PAN3	1014	51	19.8824
FBLN5	2671	134	19.9328
CLEC2B	2992	150	19.9467
LSP1	1059	53	19.9811
LRRN2	20	1	20
SNORA52	60	3	20
SMTNL1	20	1	20
DNAJB13	20	1	20
LINC00173	20	1	20
ATP8B3	40	2	20
NTN5	20	1	20
HOXD8	40	2	20
FAM83D	60	3	20
NAT1	60	3	20
CYB5B	1842	92	20.0217
TMED5	1865	93	20.0538
PARP8	542	27	20.0741
FAM222B	522	26	20.0769
SRD5A3	261	13	20.0769
MMAA	261	13	20.0769
HELZ2	643	32	20.0938
MR1	523	26	20.1154
GSTA4	262	13	20.1538
TERF2	766	38	20.1579
ANKRD49	263	13	20.2308
STK4	1214	60	20.2333
C2CD4B	850	42	20.2381
CACNA2D4	81	4	20.25
PRDM8	81	4	20.25
BBS12	81	4	20.25
GVINP1	304	15	20.2667
EXOSC3	527	26	20.2692
USP10	1948	96	20.2917
C9orf72	955	47	20.3191
MCOLN2	244	12	20.3333
SLC27A2	61	3	20.3333
RABL3	488	24	20.3333
SNORA63	61	3	20.3333
FASN	590	29	20.3448
TRIM25	2117	104	20.3558
CEP112	285	14	20.3571
TESK1	387	19	20.3684
CSTB	9681	475	20.3811
NDUFC2	306	15	20.4
RBBP9	286	14	20.4286
LIN52	123	6	20.5
TST	246	12	20.5
HK3	328	16	20.5
NRCAM	205	10	20.5
IL1RL1	4106	200	20.53
IL18	515	25	20.6
C14orf93	103	5	20.6
TNFRSF21	2618	127	20.6142
CDKN2D	536	26	20.6154
PHF20L1	929	45	20.6444
ZBTB26	62	3	20.6667
MBNL3	124	6	20.6667
R3HDM4	3143	152	20.6776
CDK4	3433	166	20.6807
EIF2AK1	1553	75	20.7067
NADK	1346	65	20.7077
CRNDE	145	7	20.7143
CNKSR1	166	8	20.75
TMEM132A	332	16	20.75
AP5B1	332	16	20.75
RNF180	83	4	20.75
MYL12B	16996	819	20.7521
TDP2	955	46	20.7609
MAOB	893	43	20.7674
TSEN34	831	40	20.775
GPR180	187	9	20.7778
LPAR1	478	23	20.7826
MBD2	1642	79	20.7848
ASB7	291	14	20.7857
ELF1	1561	75	20.8133
RAB10	2937	141	20.8298
PDLIM1	16832	808	20.8317
HLA-DOB	125	6	20.8333
CD33	146	7	20.8571
IL11	334	16	20.875
CH25H	1296	62	20.9032
PNPT1	878	42	20.9048
BRWD3	544	26	20.9231
LILRB4	503	24	20.9583
DENND2C	42	2	21
ADAM12	126	6	21
SIGLEC8	42	2	21
IQCA1	84	4	21
ARSB	231	11	21
IDO2	42	2	21
TMLHE	105	5	21
GBP2	3829	182	21.0385
UBE2E1	2992	142	21.0704
CENPN	211	10	21.1
SNX2	1119	53	21.1132
GTPBP2	2642	125	21.136
CCL13	148	7	21.1429
FAM98B	127	6	21.1667
MPZL2	1376	65	21.1692
CHCHD7	890	42	21.1905
PPP6C	1974	93	21.2258
FOXA1	170	8	21.25
TOR4A	170	8	21.25
HSPE1	1468	69	21.2754
FAM160B1	490	23	21.3043
GYG1	1705	80	21.3125
ATP1B1	1492	70	21.3143
PROM1	64	3	21.3333
MSRB2	555	26	21.3462
SCGB3A2	2565	120	21.375
TBPL1	684	32	21.375
PIGV	214	10	21.4
RBKS	107	5	21.4
ZFP64	107	5	21.4
HAS2	621	29	21.4138
MSRB1	814	38	21.4211
HSD17B11	1200	56	21.4286
PARP12	1801	84	21.4405
ANXA3	2553	119	21.4538
ASAH1	2813	131	21.4733
PTPN6	946	44	21.5
COL4A4	172	8	21.5
LUM	3722	173	21.5145
CCDC43	388	18	21.5556
GTPBP8	194	9	21.5556
TMEM173	4507	209	21.5646
LIN54	151	7	21.5714
MDM1	108	5	21.6
DYNLRB1	3635	168	21.6369
CEACAM5	65	3	21.6667
CHAF1B	65	3	21.6667
B3GNT5	975	45	21.6667
RMI1	65	3	21.6667
SAMHD1	694	32	21.6875
PTGDS	3557	164	21.689
CD68	6640	306	21.6993
ATE1	87	4	21.75
ATN1	1131	52	21.75
RSPH1	87	4	21.75
INTU	87	4	21.75
FTO	631	29	21.7586
C5orf51	697	32	21.7812
SNRNP27	807	37	21.8108
RAB20	1115	51	21.8627
TMEM123	3436	157	21.8854
CC2D2A	197	9	21.8889
RPA3	263	12	21.9167
ENTPD7	329	15	21.9333
ATP6V1B2	5158	235	21.9489
ACTA2	12700	578	21.9723
SLC5A9	66	3	22
SV2A	88	4	22
RET	22	1	22
CHEK1	88	4	22
EXOC3L4	22	1	22
B3GNT9	66	3	22
ZNF208	66	3	22
MAP3K19	22	1	22
BHLHE22	44	2	22
FLJ44635	22	1	22
ARPC3	7043	320	22.0094
NDUFB3	705	32	22.0312
ADCY7	683	31	22.0323
SORL1	816	37	22.0541
BLZF1	353	16	22.0625
C11orf71	331	15	22.0667
PCBP1	5717	259	22.0734
AZIN1	3736	169	22.1065
DMKN	619	28	22.1071
TMEM176A	885	40	22.125
ERGIC2	664	30	22.1333
PSMA6	6382	288	22.1597
IGF1	133	6	22.1667
JAK2	488	22	22.1818
PSMD11	3239	146	22.1849
COMMD9	466	21	22.1905
CPNE8	799	36	22.1944
VSIG4	799	36	22.1944
ZNF606	111	5	22.2
MSX2	111	5	22.2
MAGOHB	378	17	22.2353
IFI16	7435	334	22.2605
COG6	223	10	22.3
UBE2D3	14388	645	22.307
PLEKHF2	826	37	22.3243
FAM168A	67	3	22.3333
ENPP4	335	15	22.3333
ARMC2	67	3	22.3333
GTDC1	380	17	22.3529
C3orf38	358	16	22.375
ZSWIM4	1007	45	22.3778
SLC15A2	112	5	22.4
ITGAX	1660	74	22.4324
RHOA	18885	841	22.4554
C1orf210	45	2	22.5
NOVA1	45	2	22.5
TJP3	45	2	22.5
RPS10	90	4	22.5
ROR2	90	4	22.5
TMX4	518	23	22.5217
TMEM167A	1802	80	22.525
ERP44	2726	121	22.5289
FIZ1	203	9	22.5556
TXNL4B	474	21	22.5714
KLHL9	723	32	22.5938
TMCO1	1469	65	22.6
ADAMDEC1	113	5	22.6
UBE2D2	2464	109	22.6055
ARHGAP23	1108	49	22.6122
TM9SF3	5111	226	22.615
ZMPSTE24	769	34	22.6176
NAB1	1019	45	22.6444
TMSB10	43849	1936	22.6493
RSC1A1	68	3	22.6667
C8orf76	68	3	22.6667
TMEM258	2018	89	22.6742
VPS72	930	41	22.6829
CSTF2	227	10	22.7
ATF7IP2	159	7	22.7143
MOB1A	886	39	22.7179
CIC	409	18	22.7222
COPA	4113	181	22.7238
ARPC2	12624	555	22.7459
RAB33A	91	4	22.75
TCF7L2	709	31	22.871
NID1	1784	78	22.8718
PIGP	229	10	22.9
CNOT7	1010	44	22.9545
GMFB	1034	45	22.9778
SNORA44	46	2	23
RNASEL	161	7	23
LYPLAL1	230	10	23
HPD	23	1	23
CHAC1	92	4	23
ELAC1	138	6	23
SIM2	23	1	23
ENTPD3	23	1	23
KCNMB3	92	4	23
TUSC3	460	20	23
NKAPP1	23	1	23
ASF1A	323	14	23.0714
SP100	5311	230	23.0913
SPOPL	485	21	23.0952
GNS	2866	124	23.1129
TMX1	903	39	23.1538
DCLRE1A	139	6	23.1667
ARL 11	139	6	23.1667
FAM122A	464	20	23.2
POU2F2	209	9	23.2222
TMEM14B	1115	48	23.2292
GOLM1	697	30	23.2333
MPP1	1046	45	23.2444
DRAM2	931	40	23.275
ST6GALNAC3	163	7	23.2857
ZNF354A	303	13	23.3077
SULF1	303	13	23.3077
CAP1	9277	398	23.309
LRG1	1283	55	23.3273
FADS1	607	26	23.3462
C2	724	31	23.3548
GALNT7	187	8	23.375
TIPRL	1520	65	23.3846
RPS6KC1	538	23	23.3913
UBE2A	1731	74	23.3919
TMEM170A	117	5	23.4
HINT3	702	30	23.4
CHCHD4	375	16	23.4375
TERF2IP	2908	124	23.4516
ZFP36L1	12277	523	23.4742
CALR	14588	621	23.4911
TRABD2B	94	4	23.5
CDCA5	47	2	23.5
RSPO4	94	4	23.5
MANEA	94	4	23.5
NUP43	235	10	23.5
SHISA5	4818	205	23.5024
IKZF1	682	29	23.5172
CPNE3	941	40	23.525
RBM4B	353	15	23.5333
CDK2AP1	1179	50	23.58
CLDND1	3115	132	23.5985
MED25	118	5	23.6
YIPF5	708	30	23.6
SLC39A4	236	10	23.6
ECHDC1	1157	49	23.6122
COPZ1	3448	146	23.6164
SLC1A3	520	22	23.6364
GLIPR1	544	23	23.6522
FBXO6	284	12	23.6667
ZNF684	71	3	23.6667
ATXN3	426	18	23.6667
NBR2	71	3	23.6667
COL6A5	71	3	23.6667
CDS1	142	6	23.6667
TSPAN12	426	18	23.6667
IDNK	142	6	23.6667
ZNF595	237	10	23.7
TREM2	166	7	23.7143
MBNL2	808	34	23.7647
TXNDC12	1666	70	23.8
FAM220A	238	10	23.8
DPY30	500	21	23.8095
RNF144B	1667	70	23.8143
C1QTNF6	143	6	23.8333
PAK2	2599	109	23.844
RNF13	1264	53	23.8491
PDCD2L	191	8	23.875
FAM200B	382	16	23.875
DIMT1	1146	48	23.875
CASP10	621	26	23.8846
AZI2	1099	46	23.8913
SDHD	1652	69	23.942
HIGD2A	1844	77	23.9481
SLIRP	1703	71	23.9859
NFAT5	3958	165	23.9879
GEMIN8P4	24	1	24
COL11A1	24	1	24
CENPF	24	1	24
PLXDC2	240	10	24
TRIM68	168	7	24
STK33	48	2	24
KCTD21	192	8	24
GPC6	72	3	24
SEPT1	144	6	24
RWDD2B	312	13	24
UGT8	24	1	24
TMEM209	192	8	24
FZD3	120	5	24
PRDM1	1467	61	24.0492
ABHD13	457	19	24.0526
TPMT	409	17	24.0588
TOMM5	2914	121	24.0826
ACTN1	7659	318	24.0849
PARP10	241	10	24.1
SIRPA	2194	91	24.1099
DYNLL1	4416	183	24.1311
RNF138	821	34	24.1471
DEF6	290	12	24.1667
COL1A2	5174	214	24.1776
MRPS21	1765	73	24.1781
FOSL2	4620	191	24.1885
CD3E	484	20	24.2
LOC100506990	363	15	24.2
DENND2D	751	31	24.2258
CDADC1	315	13	24.2308
RPL39	3635	150	24.2333
UBE2B	2499	103	24.2621
TMED10	4345	179	24.2737
MRC2	511	21	24.3333
TSC22D4	341	14	24.3571
PLTP	1024	42	24.381
ZNF823	122	5	24.4
RPL31	24250	993	24.4209
RARRES3	1295	53	24.434
ACOT13	391	16	24.4375
NDUFB4	3055	125	24.44
RHOG	3448	141	24.4539
PPP1R18	5777	236	24.4788
IGLL5	9407	384	24.4974
LINC00467	49	2	24.5
ALG10	49	2	24.5
CES4A	49	2	24.5
VSNL1	98	4	24.5
HSPA4L	98	4	24.5
MOXD1	343	14	24.5
ERV3-1	49	2	24.5
VTI1A	466	19	24.5263
ARSA	270	11	24.5455
PDGFRA	983	40	24.575
TMBIM4	2115	86	24.593
WNT5A	123	5	24.6
CLDN1	738	30	24.6
ZC4H2	123	5	24.6
IQSEC2	197	8	24.625
QKI	3079	125	24.632
HSPA1B	13837	560	24.7089
AKR1B1	2648	107	24.7477
ARL8A	1386	56	24.75
ATL1	99	4	24.75
SHKBP1	941	38	24.7632
SLC12A9	223	9	24.7778
DCAF10	595	24	24.7917
TMEM62	372	15	24.8
GDI1	4614	186	24.8065
TNFRSF11B	546	22	24.8182
SNX16	199	8	24.875
OGFOD1	921	37	24.8919
GSR	722	29	24.8966
GLUL	17108	687	24.9025
MAP1LC3B	4564	183	24.9399
SCARNA10	400	16	25
CDT1	25	1	25
VTN	25	1	25
KANSL1-AS1	50	2	25
ZNF433	125	5	25
ZNF829	50	2	25
ZNF780A	225	9	25
ZNF296	50	2	25
GUSBP4	25	1	25
PMS2P5	25	1	25
SCML2	50	2	25
RAB7A	10376	415	25.0024
PLAUR	13517	540	25.0315
RNF115	401	16	25.0625
CD47	2757	110	25.0636
SLC24A1	276	11	25.0909
NEDD8	1432	57	25.1228
IL6ST	7438	296	25.1284
HLA-DPB1	7918	315	25.1365
RBMS1	3798	151	25.1523
CELSR1	327	13	25.1538
RFC3	126	5	25.2
APBA3	328	13	25.2308
KCNK1	202	8	25.25
PLA2G1B	101	4	25.25
ERCC4	101	4	25.25
GTPBP1	2330	92	25.3261
SNORD81	76	3	25.3333
NIN	684	27	25.3333
SH3BP1	76	3	25.3333
C5orf56	1115	44	25.3409
ABI1	2308	91	25.3626
BTF3L4	1117	44	25.3864
RCAN3	127	5	25.4
KATNBL1	534	21	25.4286
RIN2	2341	92	25.4457
ADA	611	24	25.4583
ETV6	1732	68	25.4706
FLVCR2	255	10	25.5
ZNF287	51	2	25.5
EHBP1	408	16	25.5
PLEKHA2	1173	46	25.5
HSBP1	2835	111	25.5405
AKIRIN2	1507	59	25.5424
DNAJC27	281	11	25.5455
LCMT2	230	9	25.5556
STX12	3785	148	25.5743
STS	307	12	25.5833
ARHGAP26	1177	46	25.587
COX6B1	3686	144	25.5972
GGH	128	5	25.6
ABHD16A	1025	40	25.625
RSPO3	410	16	25.625
BAIAP3	77	3	25.6667
SRXN1	1438	56	25.6786
SHOC2	1233	48	25.6875
POP4	668	26	25.6923
NDUFA5	1054	41	25.7073
SERPINB1	10809	420	25.7357
NKG7	978	38	25.7368
TMEM116	129	5	25.8
MAP3K5	1213	47	25.8085
RASGRF1	155	6	25.8333
PPIL1	672	26	25.8462
HIC1	181	7	25.8571
MINOS1	1500	58	25.8621
PIGC	388	15	25.8667
LACC1	388	15	25.8667
TMEM217	363	14	25.9286
SH3GLB1	3504	135	25.9556
NSMAF	1194	46	25.9565
EIF4G3	936	36	26
METTL25	78	3	26
PHF12	702	27	26
BOLA3	364	14	26
C2orf49	182	7	26
RSRC1	104	4	26
ROPN1L	52	2	26
SMPDL3A	208	8	26
TMEM187	104	4	26
BUB3	1717	66	26.0152
RTN4	7234	278	26.0216
VCAM1	2188	84	26.0476
LAT2	443	17	26.0588
PDLIM5	1929	74	26.0676
RDH10	1434	55	26.0727
COX7C	5086	195	26.0821
OGN	287	11	26.0909
SEC61A2	209	8	26.125
RFX7	209	8	26.125
SLC12A6	392	15	26.1333
ALG2	1699	65	26.1385
SNORA8	183	7	26.1429
MNT	183	7	26.1429
SOX7	2276	87	26.1609
SMNDC1	995	38	26.1842
CDCP1	550	21	26.1905
STAC3	131	5	26.2
ME2	917	35	26.2
TOR1A	944	36	26.2222
IQGAP2	341	13	26.2308
KYNU	787	30	26.2333
HNF1B	105	4	26.25
CCP110	263	10	26.3
SERPING1	14518	552	26.3007
GNAI3	2869	109	26.3211
KPNA2	1369	52	26.3269
TMEM230	2159	82	26.3293
DNAJC24	158	6	26.3333
IFT46	316	12	26.3333
ATP8B4	79	3	26.3333
MED11	316	12	26.3333
SNORD17	79	3	26.3333
U2AF2	3056	116	26.3448
CDC42	8369	317	26.4006
STAU1	3409	129	26.4264
NDUFB5	952	36	26.4444
KIF2C	53	2	26.5
ANGPTL1	159	6	26.5
YOD1	477	18	26.5
HCG4	53	2	26.5
C9orf40	159	6	26.5
VMP1	4881	184	26.5272
CD163	1194	45	26.5333
BCL2	292	11	26.5455
HLA-DQB1	2815	106	26.5566
CD24	1011	38	26.6053
SSR1	2900	109	26.6055
CAMK2N1	878	33	26.6061
FSCN1	745	28	26.6071
HLA-DRA	25398	954	26.6226
PTGER2	213	8	26.625
SNRNP25	213	8	26.625
NSF	586	22	26.6364
MFF	1173	44	26.6591
MRC1	80	3	26.6667
G6PC3	560	21	26.6667
GNGT2	80	3	26.6667
DYRK1B	80	3	26.6667
GALNT5	80	3	26.6667
COQ3	80	3	26.6667
MOSPD3	240	9	26.6667
ATP11B	935	35	26.7143
G0S2	19537	731	26.7264
TRIM26	1552	58	26.7586
RAD18	241	9	26.7778
POT1	375	14	26.7857
SLC25A51	134	5	26.8
SH3KBP1	1260	47	26.8085
SLC25A28	1905	71	26.831
DPEP2	215	8	26.875
OCEL1	215	8	26.875
MID1	539	20	26.95
TMEM69	297	11	27
CENPL	81	3	27
PLEKHS1	27	1	27
PAQR5	324	12	27
RHBDL3	27	1	27
HEXDC	189	7	27
FAM228B	189	7	27
DNMT3A	297	11	27
ARHGEF4	54	2	27
UFSP1	27	1	27
APOL1	1136	42	27.0476
CHUK	704	26	27.0769
CDK12	975	36	27.0833
EMC7	1490	55	27.0909
SLAMF8	244	9	27.1111
TIMELESS	190	7	27.1429
PAPOLA	4669	172	27.1453
SLAMF1	842	31	27.1613
GNA13	3477	128	27.1641
FAIM	163	6	27.1667
GNPDA2	245	9	27.2222
CTSG	109	4	27.25
CD79A	109	4	27.25
WDR76	191	7	27.2857
SPAG16	191	7	27.2857
C7orf31	191	7	27.2857
PHYH	437	16	27.3125
ZNF253	82	3	27.3333
CAND2	82	3	27.3333
TPRKB	383	14	27.3571
PGBD1	137	5	27.4
TGFB1	740	27	27.4074
TIMM9	795	29	27.4138
ARFIP1	686	25	27.44
SPG21	2113	77	27.4416
RNASE1	7120	259	27.4903
KCNT2	55	2	27.5
LINC00842	55	2	27.5
PATL2	110	4	27.5
SLC19A3	110	4	27.5
SLC25A43	330	12	27.5
ORC3	276	10	27.6
HAPLN3	2264	82	27.6098
KDELR1	2264	82	27.6098
SCYL2	1022	37	27.6216
CAMKMT	83	3	27.6667
ZNF529	526	19	27.6842
TPBG	360	13	27.6923
AP3M1	997	36	27.6944
SLC16A4	194	7	27.7143
SCYL3	194	7	27.7143
NAV3	776	28	27.7143
LAMTOR3	1082	39	27.7436
ZNF678	111	4	27.75
NECAB1	111	4	27.75
CARD8	916	33	27.7576
FNDC3B	3359	121	27.7603
NDUFA12	1194	43	27.7674
WDR89	389	14	27.7857
FAM111A	917	33	27.7879
BCL2L13	1280	46	27.8261
TMEM254	167	6	27.8333
TMEM229B	167	6	27.8333
COQ5	362	13	27.8462
SS18L2	780	28	27.8571
LAPTM5	8303	298	27.8624
AFAP1	1143	41	27.878
IRF5	279	10	27.9
RUFY2	307	11	27.9091
SLC39A6	783	28	27.9643
SLC44A1	811	29	27.9655
ZNF22	1175	42	27.9762
BROX	112	4	28
KIF20B	56	2	28
LPAR5	28	1	28
ZWILCH	112	4	28
BRIP1	28	1	28
PGM5-AS1	28	1	28
SNX18	533	19	28.0526
R3HDM2	758	27	28.0741
FKBP14	365	13	28.0769
PLSCR1	4100	146	28.0822
CLIP3	281	10	28.1
MRPS10	787	28	28.1071
EYA3	788	28	28.1429
POLR3F	338	12	28.1667
EIF2S3	2679	95	28.2
SPATS2L	1721	61	28.2131
CCDC59	988	35	28.2286
VDAC3	1553	55	28.2364
MPP6	113	4	28.25
RNF130	2516	89	28.2697
POLB	566	20	28.3
FJX1	368	13	28.3077
SUCLG2	850	30	28.3333
HMGN5	85	3	28.3333
SLC34A2	3549	125	28.392
ZNF184	142	5	28.4
LMBR1	597	21	28.4286
VAMP7	910	32	28.4375
SKI	854	30	28.4667
GRP	57	2	28.5
GIN1	114	4	28.5
C18orf21	371	13	28.5385
MANSC1	257	9	28.5556
TMPO	429	15	28.6
METTL6	143	5	28.6
LFNG	286	10	28.6
PPP2R2A	2918	102	28.6078
CDKN2B	830	29	28.6207
PCMT1	1174	41	28.6341
TPT1	113569	3965	28.6429
CPD	2493	87	28.6552
DOCK2	459	16	28.6875
LINC00324	115	4	28.75
ANK2	259	9	28.7778
NT5C2	2131	74	28.7973
TBC1D23	1008	35	28.8
SLC2A6	432	15	28.8
SP3	1325	46	28.8043
GOLPH3L	461	16	28.8125
TBC1D10C	173	6	28.8333
ZBTB49	173	6	28.8333
SDC4	13014	451	28.8559
UBE2J1	3179	110	28.9
NABP1	3504	121	28.9587
MT2A	136965	4729	28.9628
IGSF8	406	14	29
SCAND2P	145	5	29
TMED6	29	1	29
SNAI3-AS1	29	1	29
PLCXD3	87	3	29
NAIP	87	3	29
CDKAL1	261	9	29
OSGIN2	784	27	29.037
BMP2	1481	51	29.0392
CBX3	2730	94	29.0426
IL2RA	785	27	29.0741
YIPF2	466	16	29.125
SLC25A17	641	22	29.1364
SNORA31	204	7	29.1429
ADAR	6093	209	29.1531
BPNT1	175	6	29.1667
TTC39B	175	6	29.1667
TFE3	2512	86	29.2093
SERPINF1	1871	64	29.2344
KDM6B	5117	175	29.24
CALCOCO2	3158	108	29.2407
WTAP	8291	283	29.2968
HDX	293	10	29.3
MOV10	1759	60	29.3167
DOK5	176	6	29.3333
ARHGEF38	88	3	29.3333
CNTNAP3B	88	3	29.3333
RBMX2	616	21	29.3333
SUMO2	4314	147	29.3469
ATP6V0E1	5463	186	29.371
PPME1	1442	49	29.4286
APOBEC3G	471	16	29.4375
CLIC4	11960	406	29.4581
SGPL1	914	31	29.4839
ATAD3C	59	2	29.5
FMO4	59	2	29.5
CCNF	59	2	29.5
DHX58	944	32	29.5
GLB1L	59	2	29.5
DOCK5	295	10	29.5
ADRB2	797	27	29.5185
RAB2B	443	15	29.5333
RYBP	3249	110	29.5364
PTAFR	768	26	29.5385
DHTKD1	148	5	29.6
[truncated: 8,066 more rows]
